# Supplementary material for: NOVAprep-miR-Cervix: New Method for Evaluation of Cervical Dysplasia Severity Based on Analysis of Six miRNAs
Source: Int J Mol Sci. 2023 May 23;24(11):9114. doi: 10.3390/ijms24119114 (PMC10252283; doi:10.3390/ijms24119114)
Supplement: Supplementary file 1 [file ijms-24-09114-s001.zip]

Archive with 2 entries (2 files):
- Suppl. Table S1.pdf
- Suppl. Table S2.pdf
